# Supplementary material for: APE-1/Ref-1 Inhibition Blocks Malignant Pleural Mesothelioma Cell Proliferation and Migration: Crosstalk between Oxidative Stress and Epithelial Mesenchymal Transition (EMT) in Driving Carcinogenesis and Metastasis
Source: Int J Mol Sci. 2023 Aug 8;24(16):12570. doi: 10.3390/ijms241612570 (PMC10454819; doi:10.3390/ijms241612570)
Supplement: Supplementary file 1 [file ijms-24-12570-s001.zip]

Archive with 1 entries (1 files):
- ijms-2505723-supplementary.pdf
